# Supplementary material for: Eutectogel-Based Drug Delivery: An Innovative Approach for Atenolol Administration
Source: Pharmaceutics. 2024 Dec 4;16(12):1552. doi: 10.3390/pharmaceutics16121552 (PMC11728620; doi:10.3390/pharmaceutics16121552)
Supplement: Supplementary file 1 [file pharmaceutics-16-01552-s001.zip]

Archive with 1 entries (1 files):
- pharmaceutics-3250685-supplementary.pdf
